# Supplementary material for: How Do Pharmacists Distribute Their Work Time during a Clinical Intervention Trial?—A Time and Motion Study
Source: Pharmacy (Basel). 2024 Jul 9;12(4):106. doi: 10.3390/pharmacy12040106 (PMC11270314; doi:10.3390/pharmacy12040106)
Supplement: Supplementary file 1 [file pharmacy-12-00106-s001.zip]

Archive with 1 entries (1 files):
- pharmacy-3067463-supplementary.pdf
